# Supplementary material for: Dataset reporting the perceiver identification rates of basic emotions expressed by male, female and ambiguous gendered walkers in full-light, point-light and synthetically modelled point-light walkers
Source: Data Brief. 2017 Nov 7;15:1000–2. doi: 10.1016/j.dib.2017.11.005 (PMC5684099; doi:10.1016/j.dib.2017.11.005)
Supplement: Supplementary file 2 — Supplementary material [file mmc2.csv]

PerceiverID	FLHtHappyAllPercent	FLHtSadAllPercent	FLHtFearAllPercent	FLHtAngerAllPercent	FLHtNeutralAllPercent	FLHtHappyMalePercent	FLHtSadMalePercent	FLHtFearMalePercent	FLHtAngerMalePercent	FLHtNeutralMalePercent	FLHtHappyFemalePercent	FLHtSadFemalePercent	FLHtFearFemalePercent	FLHtAngerFemalePercent	FLHtNeutralFemalePercent	PLHtHappyAllPercent	PLHtSadAllPercent	PLHtFearAllPercent	PLHtAngerAllPercent	PLHtNeutralAllPercent	PLHtHappyMalePercent	PLHtSadMalePercent	PLHtFearMalePercent	PLHtAngerMalePercent	PLHtNeutralMalePercent	PLHtHappyFemalePercent	PLHtSadFemalePercent	PLHtFearFemalePercent	PLHtAngerFemalePercent	PLHtNeutralFemalePercent	SWHtHappyAllPercent	SWHtSadAllPercent	SWHtFearAllPercent	SWHtAngerAllPercent	SWHtNeutralAllPercent	SWHtHappyMalePercent	SWHtSadMalePercent	SWHtFearMalePercent	SWHtAngerMalePercent	SWHtNeutralMalePercent	SWHtHappyFemalePercent	SWHtSadFemalePercent	SWHtFearFemalePercent	SWHtAngerFemalePercent	SWHtNeutralFemalePercent	SWHtHappyAmbiguousPercent	SWHtSadAmbiguousPercent	SWHtFearAmbiguousPercent	SWHtAngerAmbiguousPercent
1	39.7	54.57	33.6	67.19	11.61	38.68	57.9	65.8	32.2	9.28	40.83	51.58	68.9	35.3	16.19	26.92	28.97	36.46	28.2	9.43	29.32	27.09	40.37	18.52	8.53	24.5	31.26	34.18	38.32	11.25	6.41	3.22	10.36	1.85	0.57	11.86	13.04	0.82	10.14	0.86	0.82	4.37	2.58	7.89	-0.39	7.77	-1.7	2.21	14.43
2	50	48.99	33.79	51.64	20.23	49.77	46.55	48.3	39.7	14.27	50.69	55.02	31.2	32.1	-0.28	16.5	12.92	2.58	13.51	7.16	22.66	11.03	-1	5.61	4.24	25.09	15.23	8.87	23.76	13.33	31.7	0.13	38.37	-0.64	-0.2	21.86	0.41	2.58	44.09	0	73.69	1.93	-4.81	38.53	-0.39	31.06	20.03	16.63	46.6
3	40.75	37.91	13.57	49.4	15.87	39.51	32.85	47.4	17.2	11.21	40	44.02	55.1	21.2	21.96	31.33	34.33	28.38	23.77	17.77	29.6	29.89	25.16	13.57	17.44	32.9	38.72	22.32	34.12	18.24	17.2	18.74	18.67	7.32	1.02	13.45	22.42	10.54	2.1	2.43	11.86	14.43	13.12	31.56	0.86	32.6	15.53	0.41	29.99
4	29.03	40.35	28.95	44.12	8.68	26.99	36.29	43.7	28	7.02	31.85	40.83	40	31.8	11.72	16.18	22.12	20.08	13.41	3.56	18.38	17.8	12.08	11.74	2.18	14.87	26.14	28.12	14.73	5.15	50.6	27.03	41.03	14.43	22.36	35.54	21.86	-0.74	34.08	8.72	55.17	31.56	26.23	42.99	32.54	61.54	34.08	16.38	52.6
5	35.6	41.33	25.95	45.29	10.94	35.4	35.77	36.5	31.3	8.7	35.82	45.48	54.4	22.8	13.73	21.1	12.21	12.27	16.12	8.04	21.61	6.88	9.28	5.68	4.49	21.08	13.18	11.9	20.03	13.56	-1.47	19.9	20.4	4.56	15.09	38.27	32.6	2.21	45.27	-1.38	38.27	10.52	29.99	52.16	21.04	7.79	13.76	-3.75	-0.97
6	39.28	46.21	30.97	60.51	-0.02	39.19	44.34	57.6	28.1	0	39.46	48.49	64	34.8	-0.04	28.48	15.57	34.14	22.44	6.84	28.02	15.17	31.13	11.01	5.45	29.2	17.21	37.38	35.1	9.84	26.97	14.17	39	10.7	1.98	38.27	32.6	2.21	45.27	-1.38	38.27	10.52	29.99	52.16	21.04	5.93	7.77	4.08	51.12
7	28.77	48.26	23.5	52.5	9.53	30.77	53.52	50	18.3	6.46	27.02	42.72	57.1	30.4	16.22	29.94	27.84	33.82	25.4	12.49	27.14	27.74	45.63	20.59	10.2	32.9	28.07	22.3	30.44	15.17	16.4	11.66	12.35	1.03	-0.94	16.71	38.53	6.46	21.2	3.23	22.97	0	19.37	22.91	-0.97	26.23	2.21	-4.14	-2.37
8	32.65	57.29	38.75	59.64	10.38	32.54	51.66	56.1	34.4	10.19	32.92	64.21	64	44.2	11.7	22.52	28.07	27.98	16.51	9.93	25.14	27.91	30.47	13.19	7.19	21.51	30.51	26.27	20.19	13.5	28.84	17.2	21.25	1.13	4.01	18.74	17.49	8.74	17.49	-1.58	42.88	31.56	3.86	35.54	48.82	25.54	11.86	-4.09	13.12
9	31.18	49.48	29.31	52.18	14.6	27.78	46.02	51.3	27.3	13.38	34.95	53.73	53.4	31.8	17.93	32.34	32.05	38.65	21.38	18.02	34.73	32.54	40.37	19.05	16.57	29.99	31.65	37.83	23.93	19.65	24.85	39.35	29.2	-0.38	10.59	31.56	52.47	-0.59	63.12	3.45	13.04	4.37	-4.14	14.43	13.12	34.08	35.54	13.12	22.63
10	31.65	43.87	35.19	56.66	13.46	27.14	43.91	58.2	28.1	6.57	38.98	44.02	55	44.4	24.17	24.29	22.09	30.82	22.05	8.14	28.82	22.86	32.08	16.95	10.96	20.65	21.85	30.33	27.4	5.16	10.2	0.14	2.59	-1.11	-0.64	8.74	4.37	-1.18	9.61	-1.79	5.93	0	-1.18	-1.78	6.64	17.04	-1.18	0.41	8.74
11	34.2	39.14	31.04	57.5	13.42	36.29	43.6	53.8	38.4	9.25	33.13	47.65	57.3	47	17.36	13.14	20.58	8.2	15.46	5.85	20.29	17.27	-1.49	13.03	2.87	16.6	24.38	31.6	18.19	8.87	11.66	42	18.28	9.02	21.04	2.21	42.75	-4.81	-1.47	4.37	52.6	53	38.53	42.75	48.82	0.41	34.08	5.93	30.6
12	44.16	59.41	45.1	65.33	18.2	36.9	49.97	55.8	35.9	12.68	50.66	70.83	75	46.8	26	28.23	25.39	27.9	15.09	7.84	27.98	17.45	24.94	16.88	15.08	28.5	35.97	31.02	13.34	2.25	37.08	9.95	10.7	1.59	17.67	34.98	17.04	-1.78	-3.34	3.38	27.42	21.04	-1.18	18.74	31.56	52.16	0.41	13.68	32.6
13	37.64	52.11	24.68	60.51	15.51	33.66	44.48	57.6	18.8	9.35	42.96	61.68	64	31.9	24.89	28.96	25.33	11.01	19.38	12.41	34.32	20.52	4.1	17.89	11.55	24.81	31.21	19.47	21.28	14.02	1.13	24.11	15.75	8.73	4.81	0.22	15.67	7.84	12.91	0.11	5.79	52.6	21.86	42.08	9.95	-1.78	14.43	5.93	14.43
14	40.93	36.21	33.49	44.55	11	36.07	34.68	41.3	28.9	8.04	47.54	39.92	48.6	39.4	16.19	21.92	15.97	17.13	10.16	5.44	24.42	13.88	8.79	11.11	4.79	20.38	19.25	26.09	9.18	6.3	10.36	30.43	12.84	11.36	1.99	9.64	53	18	9.61	-0.38	7.77	22.63	10.14	11.86	11.36	14.93	16.72	10.58	22.86
15	33.58	29.98	18.83	41.87	6.87	32.14	30.85	39.7	16.8	7.77	35.17	38.14	44.4	21.5	5.91	31.67	34.55	42.47	29.22	12.92	35.2	36.83	55.76	24.41	10.91	28.09	32.16	32.03	34.29	15.4	3.31	22.68	5.77	8.51	-0.53	-1.91	14.43	-1.78	5.93	-0.39	18.74	32.6	42.51	2.21	-0.39	-0.39	25.54	-1.7	9.65
16	31.61	47.63	28.05	41.2	8.07	30.21	49.37	44.2	26.6	4.5	33.46	46.06	37.6	30	15.21	22.38	24.91	28.02	18.14	11.83	22.48	24.33	32.92	16.29	7.36	22.3	25.19	23.78	19.86	18.47	34.19	14.95	24.11	9.02	-0.2	10.14	34.08	17.57	24.07	-0.2	51.12	10.52	9.64	35.54	-0.2	42.88	7.71	-2.55	21.04
17	39.84	56.28	38.14	62.08	12.16	35.22	55.74	59.8	31.6	7.71	47.54	57.54	64.9	46.4	20.11	22.17	20.28	5.97	18.33	4.76	21.22	16.37	-0.53	18.32	5.25	23.33	25.36	13.19	18.37	4.27	9.3	5.13	22.72	9.12	16.87	7.77	0.82	-2.55	52.04	9	18.74	10.14	13.12	8.74	25.1	7.77	3.86	-2.55	45.27
18	37.84	47.81	33.46	62.23	12.73	33.31	43.91	63.5	27.5	13.75	43.75	52.55	61	41	12.12	30.81	17.66	20.34	26.38	10.5	28.77	11.87	15.77	19.78	10.91	33.6	24.89	25.23	33.62	10.06	10.59	7.32	15.75	0.96	8.74	21.25	2.21	11.86	21.25	8.52	3.86	1.93	-2.55	17.04	13.12	8.74	21.25	-2.47	10.14
19	33.13	48.34	34.43	64.6	9.08	32.64	46.85	61.4	24.2	9.35	33.94	50.41	68.5	47.3	9.47	24.44	15.72	5.97	21.3	7.04	24.12	15.65	1.58	18.52	7.47	24.81	15.99	11.71	24.36	6.56	41.68	25.69	39	4.56	17.67	48.53	16.05	-0.59	73.64	1.93	34.08	42.75	13.12	65.19	17.67	42.99	26.23	3.86	17.04
20	41.84	46.24	34.43	54.64	3.45	41.4	41.61	57.6	35.6	5	42.56	51.84	51.6	33	1.91	24.29	14.67	17.42	11.97	4.93	21.43	11.25	22.19	13.33	6.37	27.5	20.19	14.41	11.01	3.45	6.43	35.66	15.49	10	-0.46	11.57	29.99	4.37	13.12	-0.99	5.79	35.54	8.74	5.98	4.37	1.93	42.51	21.04	30.6
21	39.93	40.25	21.35	53.64	15.01	38.68	41.2	52.1	17.9	15.27	41.31	39.41	56.2	26.8	14.89	14.51	17.75	21.87	19.41	2.99	17.24	14.04	19.45	16.85	4.27	12.51	22.09	25.39	22.07	1.9	32.94	30.18	12.5	8.74	8.51	21.86	53.06	4.37	10.14	0	38.53	31.56	29.99	29.99	25.68	38.53	3.86	-1.18	2.21
22	31.69	47.81	28.28	63.22	9.85	23.86	48.77	61	17.5	11.26	42.96	47.41	66.2	42.1	8.48	23.37	18.93	4.06	10.21	4.39	22.71	14.75	-0.47	8.85	5.79	24.18	24.36	10.11	11.63	2.96
23	30.92	44.35	31.63	54.15	17.87	27.44	39.52	50.3	27.2	11.36	34.8	50.4	58.8	37.2	29.94	30.65	21.03	38.62	28.77	9.11	28.97	20.7	40.16	27.85	6.37	32.4	22.25	37.41	29.73	12.42
24	27.36	35.36	28.49	32.47	13.13	21.76	32.33	26.3	26.1	9.17	43.75	51.41	39.6	31.3	23.39	36.52	25.02	18.21	28.94	19.82	32.1	19.56	15.69	25.16	17.8	41.25	31.94	21.78	32.75	22.21
25	31.05	48.64	13.05	62.59	8.57	25.15	40.34	63.2	16.6	4.42	37.64	58.67	61.9	17	15.48	27.72	35.96	44.33	15.45	6.07	25.26	29.49	45.5	10.22	0.68	31.75	44.75	44.83	21.38	15.13
26	36.4	46.84	28.75	44.73	17.87	32.14	38.03	42.7	27.1	15.27	42.87	57.7	47.2	30.9	21.61	25.09	22.09	34.22	21.62	9.66	27.02	24.21	32.51	19.73	8.79	23.73	19.84	37.31	23.58	10.62
27	31.65	55.37	34.74	50.52	20.84	29.59	49.65	43.8	31.2	14.83	35.25	62.28	59.3	39.3	30.42	24.1	10.34	21.34	18.21	10.35	30.91	7.98	20.49	18.52	12.23	18.95	13.73	22.3	20.66	8.66
28	32.17	47.73	29.2	57.64	18.01	34.51	47.14	56.7	25.9	13.13	29.87	48.45	58.8	33.2	26.29	27.62	22.09	28.47	20.45	10.65	22.47	27.05	25.14	8.79	5.98	33.4	16.83	32	33.35	17.15
29	33.89	45.89	13.32	48.48	19.01	37.86	40.49	44.7	17.2	15.8	29.46	52.55	52.9	17	23.39	30.25	27.24	38.34	12.76	4.82	28.16	33	46.75	7.82	3.59	32.47	21.16	31.52	18.28	6.45
30	35.43	55.33	27.1	41.17	11.56	42.33	53.05	70.6	34.9	8.04	36.38	51.13	57.2	32.8	18.78	34.57	27.07	26.01	21.88	12.7	35.05	22.8	21.25	18.11	10.66	29.59	32.75	31.04	25.96	15.63
31	38.85	58.6	28.75	39.65	20.36	34.94	58.2	42.9	28.9	18.09	43.42	59.46	37.9	28.9	24.55	30.46	20.39	26.22	29.05	7.48	27.22	19.33	25.64	19.1	5.79	33.86	21.97	26.83	40.51	8.24
32	33.13	42.51	30.02	61.69	17.98	34.51	39.15	55.9	28.9	17.14	31.64	46.84	68.6	31.6	18.97	27.72	25.79	31.22	25.1	2.58	26.62	16.05	39.42	19.91	1.6	29.37	37.66	23.41	30.51	3.78
33	40.89	47.56	25.13	59.26	15.67	45.74	47.4	59.8	27.5	15.88	35.99	47.83	58.8	22.4	15.78	19.83	22.93	23.85	15.47	6	20.82	19.81	22.44	10.34	7.01	18.85	26.65	25.35	20.8	4.9
34	35.34	46.21	23.76	24.79	-1.27	20.51	49.97	43.7	29.6	-0.21	40.89	47.16	56.2	26.2	11.72
35	44.67	52.18	30.52	54.56	10.85	44.6	49.48	44.9	27.5	7.11	44.91	55.56	66.2	34.6	16.99
36	35.36	58.07	30.72	67.05	0	32.04	50.4	24.9	14.3	0	40.17	67.31	66.4	39.8	0
37	36.05	47.77	26.47	44.91	2.75	31.74	45.31	52.8	25.7	2.5	41.21	50.79	37.5	28.2	3.05
38	30.83	47.24	23.1	45.49	-0.22	20.34	52.04	44.7	21.3	-0.21	33.56	54.27	36.5	31.8	-0.58
[truncated: 1 more columns]
