# Supplementary material for: Dataset reporting the perceiver identification rates of basic emotions expressed by male, female and ambiguous gendered walkers in full-light, point-light and synthetically modelled point-light walkers
Source: Data Brief. 2017 Nov 7;15:1000–2. doi: 10.1016/j.dib.2017.11.005 (PMC5684099; doi:10.1016/j.dib.2017.11.005)
Supplement: Supplementary file 3 — Supplementary material [file mmc3.csv]

PerceiverID	PerceiverID
FLHtHappyAllPercent	Identification rates (%) for Happiness expressed by male full-light walkers
FLHtSadAllPercent	Identification rates (%) for Happiness expressed by male full-light walkers
FLHtFearAllPercent	Identification rates (%) for Happiness expressed by male full-light walkers
FLHtAngerAllPercent	Identification rates (%) for Happiness expressed by male full-light walkers
FLHtNeutralAllPercent	Identification rates (%) for Happiness expressed by male full-light walkers
FLHtHappyMalePercent	Identification rates (%) for Happiness expressed by male full-light walkers
FLHtSadMalePercent	Identification rates (%) for Sadness expressed by male full-light walkers
FLHtFearMalePercent	Identification rates (%) for Fear expressed by male full-light walkers
FLHtAngerMalePercent	Identification rates (%) for Anger expressed by male full-light walkers
FLHtNeutralMalePercent	Identification rates (%) for Neutral expressed by male full-light walkers
FLHtHappyFemalePercent	Identification rates (%) for Happiness expressed by female full-light walkers
FLHtSadFemalePercent	Identification rates (%) for Sadness expressed by female full-light walkers
FLHtFearFemalePercent	Identification rates (%) for Fear expressed by female full-light walkers
FLHtAngerFemalePercent	Identification rates (%) for Anger expressed by female full-light walkers
FLHtNeutralFemalePercent	Identification rates (%) for Neutral expressed by female full-light walkers
PLHtHappyAllPercent	Identification rates (%) for Happiness expressed by all point-light walkers
PLHtSadAllPercent	Identification rates (%) for Sadness expressed by all point-light walkers
PLHtFearAllPercent	Identification rates (%) for Fear expressed by all point-light walkers
PLHtAngerAllPercent	Identification rates (%) for Anger expressed by all point-light walkers
PLHtNeutralAllPercent	Identification rates (%) for Neutral expressed by all point-light walkers
PLHtHappyMalePercent	Identification rates (%) for Happiness expressed by male point-light walkers
PLHtSadMalePercent	Identification rates (%) for Sadness expressed by male point-light walkers
PLHtFearMalePercent	Identification rates (%) for Fear expressed by male point-light walkers
PLHtAngerMalePercent	Identification rates (%) for Anger expressed by male point-light walkers
PLHtNeutralMalePercent	Identification rates (%) for Neutral expressed by male point-light walkers
PLHtHappyFemalePercent	Identification rates (%) for Happiness expressed by female point-light walkers
PLHtSadFemalePercent	Identification rates (%) for Sadness expressed by female point-light walkers
PLHtFearFemalePercent	Identification rates (%) for Fear expressed by female point-light walkers
PLHtAngerFemalePercent	Identification rates (%) for Anger expressed by female point-light walkers
PLHtNeutralFemalePercent	Identification rates (%) for Neutral expressed by female point-light walkers
SWHtHappyAllPercent	Identification rates (%) for Happiness expressed by all synthetic point-light walkers
SWHtSadAllPercent	Identification rates (%) for Sadness expressed by all synthetic point-light walkers
SWHtFearAllPercent	Identification rates (%) for Fear expressed by all synthetic point-light walkers
SWHtAngerAllPercent	Identification rates (%) for Anger expressed by all synthetic point-light walkers
SWHtNeutralAllPercent	Identification rates (%) for Neutral expressed by all synthetic point-light walkers
SWHtHappyMalePercent	Identification rates (%) for Happiness expressed by male synthetic point-light walkers
SWHtSadMalePercent	Identification rates (%) for Sadness expressed by male synthetic point-light walkers
SWHtFearMalePercent	Identification rates (%) for Fear expressed by male synthetic point-light walkers
SWHtAngerMalePercent	Identification rates (%) for Anger expressed by male synthetic point-light walkers
SWHtNeutralMalePercent	Identification rates (%) for Neutral expressed by male synthetic point-light walkers
SWHtHappyFemalePercent	Identification rates (%) for Happiness expressed by female synthetic point-light walkers
SWHtSadFemalePercent	Identification rates (%) for Sadness expressed by female synthetic point-light walkers
SWHtFearFemalePercent	Identification rates (%) for Fear expressed by female synthetic point-light walkers
SWHtAngerFemalePercent	Identification rates (%) for Anger expressed by female synthetic point-light walkers
SWHtNeutralFemalePercent	Identification rates (%) for Neutral expressed by female synthetic point-light walkers
SWHtHappyAmbiguousPercent	Identification rates (%) for Happiness expressed by ambiguously gendered synthetic point-light walkers
SWHtSadAmbiguousPercent	Identification rates (%) for Sadness expressed by ambiguously gendered synthetic point-light walkers
SWHtFearAmbiguousPercent	Identification rates (%) for Fear expressed by ambiguously gendered synthetic point-light walkers
SWHtAngerAmbiguousPercent	Identification rates (%) for Anger expressed by ambiguously gendered synthetic point-light walkers
SWHtNeutralAmbiguousPercent	Identification rates (%) for Neutral expressed by ambiguously gendered synthetic point-light walkers
